# Supplementary material for: Fast Alkaline Hydrothermal Synthesis of Pyrophosphate BaCr2(P2O7)2 Nanoparticles and Their NIR Spectral Reflectance
Source: Nanomaterials (Basel). 2025 Jun 25;15(13):982. doi: 10.3390/nano15130982 (PMC12251539; doi:10.3390/nano15130982)
Supplement: Supplementary file 1 [file nanomaterials-15-00982-s001.zip]

Archive with 1 entries (1 files):
- nanomaterials-3659092-supplementary.pdf
